# Supplementary material for: A metabolomic signature of maternal BMI is associated with pregnancy complications across two independent pregnancy cohorts
Source: Commun Med (Lond). 2025 Dec 17;6:38. doi: 10.1038/s43856-025-01289-5 (PMC12820178; doi:10.1038/s43856-025-01289-5)
Supplement: Supplementary file 4 — Supplementary Data [file 43856_2025_1289_MOESM4_ESM.csv]

	Feature	Comp.1	Gestational Diabetes Mediating Metabolites	SUB_PATHWAY	SUPER_PATHWAY	rnk	Mediation	Model-Selected Metabolite Score
1	asparagine	-0.00189835198439637	No	Alanine and Aspartate Metabolism	Amino Acid	1	No	-0.00189835198439637
2	gentisate	-0.00159833628515458	Yes	Tyrosine Metabolism	Amino Acid	2	Yes	-0.00159833628515458
3	aspartate	0.00157154494770055	No	Alanine and Aspartate Metabolism	Amino Acid	3	No	0.00157154494770055
4	cysteinylglycine disulfide*	0.00165655408610758	No	Glutathione Metabolism	Amino Acid	4	No	0.00165655408610758
5	glutamate	0.00232987255900074	No	Glutamate Metabolism	Amino Acid	5	No	0.00232987255900074
6	hydroxyasparagine	0.00209848812707999	No	Alanine and Aspartate Metabolism	Amino Acid	6	No	0.00209848812707999
7	4-hydroxyglutamate	0.00236400543697081	Yes	Glutamate Metabolism	Amino Acid	7	Yes	0.00236400543697081
8	cys-gly, oxidized	0.00147161171029905	Yes	Glutathione Metabolism	Amino Acid	8	Yes	0.00147161171029905
9	mannose	0.00183883172674447	Yes	Fructose, Mannose and Galactose Metabolism	Carbohydrate	9	Yes	0.00183883172674447
10	beta-cryptoxanthin	-0.00174605496350851	No	Vitamin A Metabolism	Cofactors and Vitamins	10	No	-0.00174605496350851
11	carotene diol (1)	-0.00192720611076478	Yes	Vitamin A Metabolism	Cofactors and Vitamins	11	Yes	-0.00192720611076478
12	carotene diol (2)	-0.00167290922669046	Yes	Vitamin A Metabolism	Cofactors and Vitamins	12	Yes	-0.00167290922669046
13	aconitate [cis or trans]	0.00148293542985473	Yes	TCA Cycle	Energy	13	Yes	0.00148293542985473
14	alpha-ketoglutarate	0.00169550830286024	Yes	TCA Cycle	Energy	14	Yes	0.00169550830286024
15	3beta-hydroxy-5-cholestenoate	-0.00147993454489269	Yes	Sterol	Lipid	15	Yes	-0.00147993454489269
16	branched chain 14:0 dicarboxylic acid	-0.00165530283821812	Yes	Fatty Acid, Dicarboxylate	Lipid	16	Yes	-0.00165530283821812
17	16a-hydroxy DHEA 3-sulfate	0.00191016309944413	No	Androgenic Steroids	Lipid	17	No	0.00191016309944413
18	1-palmitoleoyl-GPC* (16:1)*	0.00147856578396465	No	Lysophospholipid	Lipid	18	No	0.00147856578396465
19	1-palmitoyl-2-arachidonoyl-GPC (16:0/20:4n6)	0.00212405957948304	No	Phosphatidylcholine (PC)	Lipid	19	No	0.00212405957948304
20	1-palmitoyl-2-arachidonoyl-GPE (16:0/20:4)*	0.00152833977313923	No	Phosphatidylethanolamine (PE)	Lipid	20	No	0.00152833977313923
21	1-stearoyl-2-arachidonoyl-GPC (18:0/20:4)	0.00212132661827501	No	Phosphatidylcholine (PC)	Lipid	21	No	0.00212132661827501
22	1-stearoyl-2-arachidonoyl-GPE (18:0/20:4)	0.00231835479315	No	Phosphatidylethanolamine (PE)	Lipid	22	No	0.00231835479315
23	adipoylcarnitine (C6-DC)	0.00159440260737413	No	Fatty Acid Metabolism (Acyl Carnitine, Dicarboxylate)	Lipid	23	No	0.00159440260737413
24	androstenediol (3beta,17beta) disulfate (1)	0.00180707685701403	No	Androgenic Steroids	Lipid	24	No	0.00180707685701403
25	androstenediol (3beta,17beta) disulfate (2)	0.00156689718204816	No	Androgenic Steroids	Lipid	25	No	0.00156689718204816
26	glycosyl-N-(2-hydroxynervonoyl)-sphingosine (d18:1/24:1(2OH))*	0.00227102942897576	No	Hexosylceramides (HCER)	Lipid	26	No	0.00227102942897576
27	N-stearoyl-sphingosine (d18:1/18:0)*	0.00214353752006527	No	Ceramides	Lipid	27	No	0.00214353752006527
28	pregnenetriol disulfate*	0.00190114993962699	No	Pregnenolone Steroids	Lipid	28	No	0.00190114993962699
29	sphingomyelin (d18:0/18:0, d19:0/17:0)*	0.00222008732895823	No	Dihydrosphingomyelins	Lipid	29	No	0.00222008732895823
30	sphingomyelin (d18:1/18:1, d18:2/18:0)	0.00216137217917974	No	Sphingomyelins	Lipid	30	No	0.00216137217917974
31	sphingomyelin (d18:2/14:0, d18:1/14:1)*	0.00197825745596626	No	Sphingomyelins	Lipid	31	No	0.00197825745596626
32	sphingomyelin (d18:2/16:0, d18:1/16:1)*	0.00225900894933152	No	Sphingomyelins	Lipid	32	No	0.00225900894933152
33	sphingomyelin (d18:2/18:1)*	0.00194322019942907	No	Sphingomyelins	Lipid	33	No	0.00194322019942907
34	sphingomyelin (d18:2/21:0, d16:2/23:0)*	0.00199767287146199	No	Sphingomyelins	Lipid	34	No	0.00199767287146199
35	andro steroid monosulfate C19H28O6S (1)*	0.00167986209247584	Yes	Androgenic Steroids	Lipid	35	Yes	0.00167986209247584
36	ceramide (d18:2/24:1, d18:1/24:2)*	0.00175655416991351	Yes	Ceramides	Lipid	36	Yes	0.00175655416991351
37	cortolone glucuronide (1)	0.00293470341974082	Yes	Corticosteroids	Lipid	37	Yes	0.00293470341974082
38	glycerol	0.00225958764998123	Yes	Glycerolipid Metabolism	Lipid	38	Yes	0.00225958764998123
39	sphingomyelin (d17:2/16:0, d18:2/15:0)*	0.00203397720996688	Yes	Sphingomyelins	Lipid	39	Yes	0.00203397720996688
40	metabolonic lactone sulfate	0.00156547706796374	No	Partially Characterized Molecules	Partially Characterized Molecules	40	No	0.00156547706796374
41	2,6-dihydroxybenzoic acid	-0.00158643303932987	No	Drug - Topical Agents	Xenobiotics	41	No	-0.00158643303932987
42	3-phenylpropionate (hydrocinnamate)	-0.00186948331462674	No	Benzoate Metabolism	Xenobiotics	42	No	-0.00186948331462674
43	4-ethylphenyl sulfate	-0.00151167151849116	No	Benzoate Metabolism	Xenobiotics	43	No	-0.00151167151849116
44	ergothioneine	-0.00147282527181189	No	Food Component/Plant	Xenobiotics	44	No	-0.00147282527181189
45	tartronate (hydroxymalonate)	-0.00170347329596098	Yes	Food Component/Plant	Xenobiotics	45	Yes	-0.00170347329596098
46	mannonate*	0.00158139724166131	No	Food Component/Plant	Xenobiotics	46	No	0.00158139724166131
